# Supplementary material for: Catalase Overexpression Drives an Aggressive Phenotype in Glioblastoma
Source: Antioxidants (Basel). 2021 Dec 14;10(12):1988. doi: 10.3390/antiox10121988 (PMC8750785; doi:10.3390/antiox10121988)
Supplement: Supplementary file 1 [file antioxidants-10-01988-s001.zip]

Archive with 1 entries (1 files):
- antioxidants-1485294-supplementary.xlsx
