# Supplementary material for: Catalase Overexpression Drives an Aggressive Phenotype in Glioblastoma
Source: Antioxidants (Basel). 2021 Dec 14;10(12):1988. doi: 10.3390/antiox10121988 (PMC8750785; doi:10.3390/antiox10121988)
Supplement: Supplementary file 1 [file antioxidants-10-01988-s001.zip › antioxidants-1485294-supplementary.xlsx]

## Sheet: CAT Expression
Sample	mRNA	Histology	CIMP_status	survival	status	Subtype	cutoff_group
900_0052_99	8.9312	GBM	NON G-CIMP	5.9	1	Mesenchymal	low
900_0053_03	8.8971	GBM	NON G-CIMP	4.9	1	Classical	low
900_00_5308	9.239	Astrocytoma		16.8	1		high
900_00_5315	9.1052			16.8	1		high
900_00_5317	8.5279	GBM	NON G-CIMP	16.8	1	Proneural	low
900_00_53_32	8.3899	GBM	NON G-CIMP	14.8	1	Classical	low
900_00_5338	8.9532	GBM	NON G-CIMP	14.8	1	Classical	low
900_00_5341	9.5311	Oligodendroglioma		14.8	1		high
900_00_5342	9.0895	GBM	NON G-CIMP	14.8	1	Mesenchymal	high
900_00_5345	9.3598	Oligodendroglioma		15.8	1		high
900_00_5346	9.5918	GBM	NON G-CIMP	9.9	1	Mesenchymal	high
900_00_5379	9.3998	GBM	NON G-CIMP	15.8	1	Classical	high
900_00_5380	9.0986	Oligodendroglioma		15.8	1		high
900_00_5381	9.4284	GBM	NON G-CIMP	3.9	1	Mesenchymal	high
900_00_5382	8.5568	Astrocytoma		15.8	1		low
900_00_5384	9.4563	GBM	NON G-CIMP	8.9	1	Mesenchymal	high
900_00_5385	9.1345	Astrocytoma		12.8	1		high
900_00_5396	9.7947	GBM	NON G-CIMP	12.8	1	Mesenchymal	high
900_00_5404	9.3672	GBM	NON G-CIMP	11.8	1	Classical	high
900_00_5404_B	9.4565	GBM	NON G-CIMP	11.8	1	Mesenchymal	high
900_00_5412	9.1118	Oligodendroglioma		11.8	1		high
900_00_5413	9.0199	GBM	NON G-CIMP	2	1	Mesenchymal	low
900_00_5414	8.9886	GBM	NON G-CIMP	2	1	Classical	low
900_00_5445	9.5349	GBM	NON G-CIMP	2	1	Classical	high
900_00_5458	9.4122	GBM	NON G-CIMP	6.9	1	Classical	high
900_00_5459	8.9457	Astrocytoma		9.9	1		low
900_00_5462	8.7273	GBM	NON G-CIMP	2	1	Classical	low
900_00_5468	8.8508	Astrocytoma		9.9	1		low
900_00_5476	9.4689	Oligodendroglioma		8.9	1		high
900_00_5477	9.1055	Astrocytoma		4.9	1		high
900_00_5488	8.9192	GBM	NON G-CIMP	8.9	1	Classical	low
900_00_5489	8.6779	GBM	NON G-CIMP	7.9	1	Classical	low
900_00_5540	8.3753	GBM	NON G-CIMP	7.9	1	Mesenchymal	low
900_00_5541	8.8126	GBM	NON G-CIMP	4.9	1	Classical	low
900_00_5542	9.4765	GBM	NON G-CIMP	6.9	1	Proneural	high
900_00_5543	9.4648	GBM	NON G-CIMP	5.9	1	Mesenchymal	high
900_00_5544	8.7162	GBM	NON G-CIMP	5.9	1	Classical	low
900_00_5545	9.019	Astrocytoma		5.9	1		low
900_00_5546	9.3222	GBM	NON G-CIMP	5.9	1	Mesenchymal	high
900_00_5547	8.9671	Oligodendroglioma		7.9	1		low
900_00_5548	9.3157	GBM	NON G-CIMP	7.9	1	Proneural	high
900_00_5549	9.259	Astrocytoma		5.9	1		high
900_00_5550	9.7135	Oligodendroglioma		5.9	1		high
900_00_5551	9.1015	GBM	NON G-CIMP	4.9	1	Classical	high
900_00_5552	9.0001	Oligodendroglioma		6.9	1		low
900_00_5554	9.1157	GBM	NON G-CIMP	4.9	1	Proneural	high
E07733	8.7385	Unknown		59.9	1		low
E08021	9.4745	Oligodendroglioma		80.4	1		high
E09137	9.2752	GBM	NON G-CIMP		1	Proneural	high
E09138	9.5085	GBM	NON G-CIMP		1	Proneural	high
E09139	9.3278	GBM	NON G-CIMP	36	1	Classical	high
E09151	10.281	Unknown			1		high
E09167	9.1758	Unknown		17.3	1		high
E09192	8.3244	GBM	G-CIMP	13.2	1	Proneural	low
E09212	9.4983	Astrocytoma		7	1		high
E09214	9.0796	GBM	G-CIMP		1	Proneural	high
E09231	9.1253	Astrocytoma			1		high
E09233	8.8427	GBM	NON G-CIMP		1	Classical	low
E09238	9.527	Unknown		20.3	1		high
E09239	8.6782	Astrocytoma		62.4	1		low
E09262	9.5605	Mixed glioma		13.4	1		high
E09263	8.0699	Unknown		71.3	1		low
E09264	8.9554	Unknown		10.4			low
E09278	9.3079	GBM	G-CIMP	36		Proneural	high
E09289	9.6686	Mixed glioma		28			high
E09296	9.9601	Astrocytoma					high
E09331	8.4389	GBM	NON G-CIMP	38.3		Proneural	low
E09334	9.5335	Mixed glioma		84	1		high
E09348	9.1351	GBM	NON G-CIMP	18.2	1	Classical	high
E09358	8.4806	Mixed glioma		125.3			low
E09369	9.1274	GBM	NON G-CIMP			Mesenchymal	high
E09378	9.1249	Unknown		18	1		high
E09393	8.6169	Astrocytoma					low
E09394	9.1447	Mixed glioma		50.9	1		high
E09398	8.6709	Astrocytoma					low
E09405	9.3446	GBM	NON G-CIMP			Mesenchymal	high
E09419	9.4721	Oligodendroglioma					high
E09430	9.3975	GBM	NON G-CIMP	31.6	1	Mesenchymal	high
E09440	9.3417	Mixed glioma					high
E09448	9.2727	Oligodendroglioma		225.9	1		high
E09449	9.2669	GBM	NON G-CIMP			Mesenchymal	high
E09451	8.9519	GBM	NON G-CIMP	5.3	1	Mesenchymal	low
E09454	8.565	GBM	NON G-CIMP	17.7	1	Proneural	low
E09471	9.076	Astrocytoma		26.8	1		high
E09478	8.9087	GBM	NON G-CIMP		1	Classical	low
E09483	8.7567	GBM	NON G-CIMP	10.2	1	Mesenchymal	low
E09489	9.4775	GBM	NON G-CIMP	15.4	1	Classical	high
E09494	9.297	Unknown					high
E09495	8.6815	Unknown		15			low
E09511	8.9648	Mixed glioma		12.2	1		low
E09513	8.2759	Oligodendroglioma		13.2	1		low
E09515	8.6995	Astrocytoma		64.5			low
E09531	8.9295	Astrocytoma		19	1		low
E09535	8.9975	GBM	NON G-CIMP	19.7	1	Mesenchymal	low
E09546	9.9449	Unknown			1		high
E09569	9.0915	GBM	G-CIMP	36.8	1	Proneural	high
E09587	9.6974	Unknown		11.4			high
E09595	8.4159	Unknown		57.2			low
E09601	9.7212	GBM	NON G-CIMP	13	1	Mesenchymal	high
E09602	8.5567	GBM	NON G-CIMP	4	1	Mesenchymal	low
E09605	9.8911	GBM	NON G-CIMP	58.5	1	Proneural	high
E09606	9.7645	GBM	NON G-CIMP	13.1	1	Mesenchymal	high
E09610	8.6848	GBM	NON G-CIMP	12.4	1	Classical	low
E09615	9.6407	GBM	NON G-CIMP	29.2	1	Mesenchymal	high
E09622	9.1368	GBM	NON G-CIMP		1	Classical	high
E09623	9.9012	GBM	NON G-CIMP	20.4	1	Classical	high
E09624	8.9014	GBM	NON G-CIMP			Mesenchymal	low
E09629	9.3836	Unknown		50.1	1		high
E09641	8.3951	Unknown					low
E09645	8.318	Oligodendroglioma		62.7			low
E09647	9.0106	GBM	NON G-CIMP	19.1	1	Proneural	low
E09649	8.8316	GBM	NON G-CIMP	9.5	1	Mesenchymal	low
E09654	8.8444	GBM	NON G-CIMP	7.2	1	Mesenchymal	low
E09655	8.6305	GBM	NON G-CIMP		1	Proneural	low
E09656	9.0817	Oligodendroglioma		33.7	1		high
E09657	9.015	Unknown		36			low
E09661	9.6458	Oligodendroglioma		47.8			high
E09664	9.0657	Oligodendroglioma		26.7	1		high
E09670	8.9647	GBM	NON G-CIMP	14	1	Proneural	low
E09673	9.0607	Astrocytoma		210.8			high
E09680	9.1461	GBM	NON G-CIMP		1	Classical	high
E09681	8.2022	Oligodendroglioma		110.6			low
E09688	8.5642	Mixed glioma		50.1	1		low
E09690	9.3745	GBM	G-CIMP	61.4		Proneural	high
E09704	9.3471	Unknown		11	1		high
E09708	8.4898	Unknown			1		low
E09722	9.1363	GBM	G-CIMP	28.1	1	Proneural	high
E09730	8.9095	GBM	NON G-CIMP	60.8	1	Mesenchymal	low
E09740	9.6342	GBM	NON G-CIMP	16.6	1	Mesenchymal	high
E09742	9.2065	GBM	NON G-CIMP		1	Classical	high
E09744	9.8607	GBM	NON G-CIMP	46.2	1	Mesenchymal	high
E09756	9.1964	GBM	NON G-CIMP		1	Mesenchymal	high
E09759	9.3267	GBM	NON G-CIMP	19.8	1	Mesenchymal	high
E09770	8.3474	Unknown		34.1	1		low
E09774	9.196	Unknown		7.8	1		high
E09782	9.0898	GBM	NON G-CIMP	17.1		Classical	high
E09786	9.2037	GBM	NON G-CIMP	45.7	1	Proneural	high
E09787	9.4685	GBM	NON G-CIMP	85.2		Proneural	high
E09791	9.4386	GBM	NON G-CIMP	13.2	1	Classical	high
E09800	9.5566	GBM	NON G-CIMP	22.9	1	Mesenchymal	high
E09801	10.3667	Astrocytoma		41.9	1		high
E09802	8.9458	GBM	NON G-CIMP	31.7	1	Proneural	low
E09804	9.1147	Oligodendroglioma		41.8			high
E09810	9.0909	GBM	NON G-CIMP	18.7	1	Classical	high
E09818	8.3931	Astrocytoma		37.6			low
E09819	9.4168	Astrocytoma		10.7	1		high
E09825	9.3687	GBM	NON G-CIMP		1	Classical	high
E09826	9.689	Astrocytoma		22.6	1		high
E09829	9.531	GBM	NON G-CIMP		1	Classical	high
E09832	8.9707	GBM	NON G-CIMP	5.5	1	Classical	low
E09833	9.443	GBM	NON G-CIMP	20.5	1	Classical	high
E09842	8.8292	GBM	NON G-CIMP		1	Classical	low
E09846	8.4765	GBM	NON G-CIMP	14.1	1	Proneural	low
E09847	9.2656	GBM	NON G-CIMP	30.4	1	Classical	high
E09852	7.7311	GBM	NON G-CIMP	47.6	1	Proneural	low
E09855	9.1865	Astrocytoma		37.9			high
E09857	9.5231	GBM	NON G-CIMP		1	Classical	high
E09858	8.7435	Oligodendroglioma		127.7			low
E09860	9.1117	Oligodendroglioma		36.3			high
E09862	8.8007	GBM	NON G-CIMP		1	Classical	low
E09867	9.094	Oligodendroglioma		38.1			high
E09868	9.4961	Unknown		19.3	1		high
E09885	9.5976	Unknown		37.6			high
E09888	9.4388	Unknown			1		high
E09892	8.8785	Astrocytoma		38.3			low
E09893	9.2728	Oligodendroglioma		110.3	1		high
E09894	9.1065	Unknown			1		high
E09899	8.8897	Unknown			1		low
E09906	9.6271	GBM	NON G-CIMP		1	Classical	high
E09907	8.6647	GBM	NON G-CIMP	54.4	1	Mesenchymal	low
E09910	9.821	Unknown		4.5	1		high
E09916	9.3745	Unknown			1		high
E09917	8.6146	GBM	NON G-CIMP	6	1	Mesenchymal	low
E09920	9.1448	Astrocytoma		58.6	1		high
E09921	8.9145	Astrocytoma		35.9			low
E09922	8.7333	Unknown		37	1		low
E09923	9.8751	Unknown		14.3	1		high
E09924	8.9537	Unknown		23	1		low
E09928	9.8848	Unknown					high
E09930	8.5202	GBM	NON G-CIMP	5	1	Proneural	low
E09938	9.2425	GBM	NON G-CIMP	24.8	1	Mesenchymal	high
E09951	9.1098	GBM	NON G-CIMP	22.2	1	Classical	high
E09955	10.668	Unknown		80.1	1		high
E09956	9.4235	GBM	NON G-CIMP	20.7	1	Proneural	high
E09958	9.1466	Unknown		38.7			high
E09959	9.181	Astrocytoma		45.8	1		high
E09960	9.0817				1		high
E09964	9.5734	Unknown		32.5	1		high
E09965	9.1645	Unknown		18.2	1		high
E09966	8.5317	Astrocytoma		17.5	1		low
E09967	9.5417	GBM	NON G-CIMP	4.3	1	Mesenchymal	high
E09971	9.6282	Unknown		8.6			high
E09975	8.6752	Unknown		36.2			low
E09982	8.6344	Unknown			1		low
E09985	10.0114	Unknown		1.9	1		high
E09988	9.5802	Oligodendroglioma		63.7	1		high
E09989	10.4086	Unknown			1		high
E09990	9.5649	Unknown			1		high
E09993	8.8692	Unknown		15	1		low
E09996	8.384	Unknown		30.9	1		low
E09997	8.2753	Astrocytoma		46.2			low
E09998	8.9686	Unknown		1.6	1		low
E10001	8.8576	Oligodendroglioma		8.6	1		low
E10002	8.9889	GBM	NON G-CIMP	8.2	1	Mesenchymal	low
E10003	9.2876	Unknown		10.4	1		high
E10008	8.9946	Unknown		71	1		low
E10012	8.9897	GBM	NON G-CIMP		1	Classical	low
E10013	8.9247	GBM	NON G-CIMP	4.9	1	Proneural	low
E10016	9.6787	GBM	NON G-CIMP	29.1	1	Mesenchymal	high
E10023	9.5048	Unknown		36			high
E10024	9.3649	Unknown		23.3	1		high
E10026	9.6539	GBM	NON G-CIMP	15.2	1	Classical	high
E10027	8.7729	Unknown		1.6	1		low
E10030	8.8073	Unknown		13.3	1		low
E10031	8.6606	GBM	NON G-CIMP	27.1	1	Classical	low
E10036	9.597	Unknown		31.2	1		high
E10037	9.4701	Unknown		36.2			high
E10038	9.4194	Unknown			1		high
E10041	9.8929	GBM	NON G-CIMP	8.1	1	Mesenchymal	high
E10044	9.6768	Unknown		18	1		high
E10054	9.4357	Oligodendroglioma					high
E10058	9.3129	Unknown			1		high
E10067	9.1157	Unknown			1		high
E10072	8.1428	Oligodendroglioma		36.7			low
E10077	8.9174	GBM	NON G-CIMP	25.5	1	Mesenchymal	low
E10080	7.562				1		low
E10097	8.5679	Oligodendroglioma		36			low
E10102	9.5046	GBM	NON G-CIMP	38.3		Classical	high
E10103	7.4712	Astrocytoma		3.2	1		low
E10110	8.9643	GBM	NON G-CIMP	22.7	1	Proneural	low
E10138	9.603	Astrocytoma		46.2			high
E10144	8.9568	GBM	NON G-CIMP	25.6	1	Proneural	low
E10158	8.8522	GBM	G-CIMP	40.1		Proneural	low
E10184	8.8239	GBM	NON G-CIMP	27.9	1	Proneural	low
E10203	8.7885	GBM	NON G-CIMP		1	Proneural	low
E10211	8.7617	GBM	NON G-CIMP	28	1	Proneural	low
E10226	8.5592	GBM	NON G-CIMP	18.4	1	Proneural	low
E10227	9.3274	GBM	NON G-CIMP	12.5	1	Classical	high
E10252	8.6974	GBM	NON G-CIMP	52.3	1	Proneural	low
E10258	8.9818	GBM	NON G-CIMP	20.3	1	Proneural	low
E10262	8.5387	GBM	NON G-CIMP	17.7	1	Proneural	low
E10267	8.5867	GBM	NON G-CIMP	11.8	1	Classical	low
E10271	9.6627	GBM	NON G-CIMP	12.4	1	Classical	high
E10284	8.8816	GBM	NON G-CIMP	4.8	1	Mesenchymal	low
E10287	9.4497				1		high
E10290	8.8086	GBM	NON G-CIMP	6.8	1	Mesenchymal	low
E10292	8.4409	GBM	NON G-CIMP	5.5	1	Mesenchymal	low
E10299	9.3737	Astrocytoma		44			high
E10300	9.5362	GBM	NON G-CIMP	9.2	1	Mesenchymal	high
E10305	9.0294	GBM	NON G-CIMP	10	1	Classical	high
E10312	8.879	GBM	NON G-CIMP	37.4	1	Proneural	low
E10313	9.0213	GBM	NON G-CIMP	19.3	1	Mesenchymal	high
E10433	9.9474	GBM	NON G-CIMP	10.5	1	Proneural	high
E10444	9.509	GBM	NON G-CIMP	16.7	1	Classical	high
E10462	9.3217	GBM	NON G-CIMP	35.4	1	Classical	high
E10476	7.9071				1		low
E10483	9.3397	Astrocytoma		65.5	1		high
E10488	8.6009	GBM	NON G-CIMP	21.6	1	Mesenchymal	low
E10494	9.0964				1		high
E10514	8.1122	GBM	NON G-CIMP	23.4	1	Proneural	low
E10551	8.6407	GBM	NON G-CIMP	12.1	1	Mesenchymal	low
E50057	8.3963	GBM	NON G-CIMP	17.2	1	Proneural	low
E50074	9.0735	GBM	NON G-CIMP	5.4	1	Classical	high
E50091	9.4579	GBM	NON G-CIMP	13.6	1	Proneural	high
E50123	8.1814	GBM	NON G-CIMP	17.3	1	Classical	low
HF0017	8.3457	Astrocytoma		131.3			low
HF0022	8.4275	Astrocytoma		132			low
HF0024	8.9149	GBM	NON G-CIMP	5.7	1	Proneural	low
HF0026	8.2249	Astrocytoma		56.3	1		low
HF0031	9.7371	GBM	NON G-CIMP	0.5	1	Mesenchymal	high
HF0048	8.7873	GBM	NON G-CIMP	58.2	1	Classical	low
HF0050	9.2443	GBM	NON G-CIMP	25.9	1	Mesenchymal	high
HF0066	8.9078	GBM	NON G-CIMP	9	1	Classical	low
HF0087	8.9152	Astrocytoma		77.7	1		low
HF0088	7.191	Non-tumor		134.3			low
HF0089	9.0049	Astrocytoma		7.8	1		low
HF0108	8.9077	Astrocytoma		130.1			low
HF0120	8.2099	Non-tumor		129.8			low
HF0137	7.8241	Non-tumor		131			low
HF0138	9.1692	GBM	NON G-CIMP	1.2	1	Classical	high
HF0142	8.6537	GBM	NON G-CIMP	0.3	1	Classical	low
HF0151	9.1309	Non-tumor		129.6			high
HF0152	9.1014	Astrocytoma		129.7			high
HF0163	8.4964	Non-tumor		127			low
HF0171	8.3193	Non-tumor		126.6			low
HF0180	9.4814	GBM	NON G-CIMP	0.3	1	Proneural	high
HF0184	8.6713	Oligodendroglioma		11.8	1		low
HF0211	7.9295	Non-tumor		125.2			low
HF0223	8.5621	Astrocytoma		42.5	1		low
HF0232	8.8364	Non-tumor		122.2			low
HF0244	8.0642	Astrocytoma		7.4	1		low
HF0251	8.6116	Oligodendroglioma		22.4	1		low
HF0252	8.2249	Astrocytoma		121.4			low
HF0268	9.6709	GBM	NON G-CIMP	21.6	1	Classical	high
HF0285	8.4023	Oligodendroglioma		14.2	1		low
HF0291	9.2201	Oligodendroglioma		93.2	1		high
HF0295	8.1241	Non-tumor		167.9			low
HF0300.3	9.7862	GBM	NON G-CIMP	57	1	Mesenchymal	high
HF0303	8.2776	Non-tumor		118.5			low
HF0305	8.4663	Astrocytoma		48.5	1		low
HF0316	9.0517	Astrocytoma		72.3	1		high
HF0327	9.1558	Oligodendroglioma		19.3	1		high
HF0377	8.3524	Non-tumor		114.2			low
HF0383	8.1182	Non-tumor		114.5			low
HF0408	9.2466	GBM	NON G-CIMP	15.6	1	Classical	high
HF0434	7.9568	Astrocytoma		6	1		low
HF0435	8.2498	Astrocytoma		108.9			low
HF0442.5	8.2329	GBM	NON G-CIMP	19.3	1	Proneural	low
HF0445	8.3563	GBM	NON G-CIMP	46.5	1	Proneural	low
HF0450	9.4733	Astrocytoma		29.1	1		high
HF0460	9.1058	Oligodendroglioma		10.5	1		high
HF0467	8.9314	Non-tumor		102.6			low
HF0505	8.1861	GBM	NON G-CIMP	3.2	1	Proneural	low
HF0510	9.3483	Oligodendroglioma		19.3	1		high
HF0520	9.7397	GBM	NON G-CIMP	8.6	1	Mesenchymal	high
HF0543	9.4035	GBM	NON G-CIMP	66.6		Mesenchymal	high
HF0583	9.564	GBM	NON G-CIMP	15.5	1	Mesenchymal	high
HF0599	8.0085	Oligodendroglioma		42.2	1		low
HF0606	8.238	Astrocytoma		75.7	1		low
HF0608	9.5682	Astrocytoma		10.4	1		high
HF0616	9.0649	Non-tumor		96.6			high
HF0627	9.0843	GBM	NON G-CIMP	10.5	1	Classical	high
HF0654	9.3304	GBM	NON G-CIMP	14.4	1	Proneural	high
HF0670	9.088	Astrocytoma		95			high
HF0702	9.5707	Astrocytoma		8.4	1		high
HF0726	8.6835	Astrocytoma		88.1			low
HF0757	8.9608	Astrocytoma		73.8	1		low
HF0778	8.7307	Astrocytoma		8	1		low
HF0790	9.3446	GBM	NON G-CIMP	7.4	1	Mesenchymal	high
HF0802	8.836	Astrocytoma		86.8			low
HF0816	9.9264	Oligodendroglioma		46	1		high
HF0835	8.959	Oligodendroglioma		44.7	1		low
HF0844	8.7378	Astrocytoma		62.9	1		low
HF0855	8.5631	Astrocytoma		13.5	1		low
HF0891	8.6327	GBM	NON G-CIMP	28.4	1	Proneural	low
HF0894	9.1496	GBM	NON G-CIMP	13.9	1	Classical	high
HF0899	8.8308	Astrocytoma		65.8	1		low
HF0914	8.6138	Astrocytoma		144.8			low
HF0920	9.4387	Oligodendroglioma		1	1		high
HF0931	8.2241	Astrocytoma		117.3			low
HF0936	8.7203	Astrocytoma		5	1		low
HF0953	8.7574	Astrocytoma		43.9	1		low
HF0954.2	8.5679	Astrocytoma		10.8	1		low
HF0960	9.0103	Oligodendroglioma		87.4	1		low
HF0962	7.5857	Oligodendroglioma		114.9			low
HF0963	8.7093	GBM	NON G-CIMP	10.5	1	Proneural	low
HF0966	9.3432	Astrocytoma		135.8			high
HF0975	8.888	Astrocytoma		36	1		low
HF0982	8.818	Astrocytoma		15	1		low
HF0986	8.1205	GBM	NON G-CIMP	61.5	1	Classical	low
HF0990	7.1009	GBM	NON G-CIMP	87	1	Classical	low
HF0992	8.8936	GBM	NON G-CIMP	19.7	1	Proneural	low
HF0996	8.7809	GBM	NON G-CIMP	118.8		Proneural	low
HF1000	8.6104	Astrocytoma		39.7	1		low
HF1032	8.3192	Astrocytoma		27.7	1		low
HF1057	8.8824	Oligodendroglioma		24.2	1		low
HF1058	8.4232	GBM	NON G-CIMP	17.8	1	Proneural	low
HF1077	8.9712	GBM	NON G-CIMP	72.3	1	Classical	low
HF1078	8.4982	GBM	NON G-CIMP	22.4	1	Mesenchymal	low
HF1090	8.7259	Oligodendroglioma		8.4	1		low
HF1097	9.4339	GBM	NON G-CIMP	8.9	1	Classical	high
HF1122	8.5482	GBM	NON G-CIMP	7.2	1	Proneural	low
HF1136	8.7529	Astrocytoma		44.7	1		low
HF1137	9.3689	GBM	NON G-CIMP	18	1	Classical	high
HF1139	8.803	GBM	NON G-CIMP	15.5	1	Classical	low
HF1150	8.9006	Astrocytoma		20.9	1		low
HF1156	8.7951	Astrocytoma		103.8			low
HF1167	8.3786	Oligodendroglioma		17.6	1		low
HF1178	8.8101	GBM	NON G-CIMP	15.6	1	Proneural	low
HF1185	9.0327	Astrocytoma		93.9			high
HF1186	9.2414	Astrocytoma		19.8	1		high
HF1191	8.713	GBM	NON G-CIMP	0.3	1	Classical	low
HF1220	8.9363	GBM	NON G-CIMP	10.3	1	Mesenchymal	low
HF1227	8.689	Oligodendroglioma		248.2			low
HF1232	9.0282	Astrocytoma		19.9	1		high
HF1235	7.721	Astrocytoma		97			low
HF1242	9.1785	Astrocytoma		146.9	1		high
HF1246	9.2353	Astrocytoma		0.2	1		high
HF1255	9.5812	Astrocytoma		3.4	1		high
HF1262	8.808	GBM	NON G-CIMP	23.4	1	Mesenchymal	low
HF1269	9.3304	GBM	NON G-CIMP	12.8	1	Proneural	high
HF1280	9.9833	Astrocytoma		15.5	1		high
HF1286	9.245	Astrocytoma		13	1		high
HF1292	9.0175	GBM	NON G-CIMP	56.9	1	Mesenchymal	low
HF1295	9.0545	Astrocytoma		18.8	1		high
HF1297	8.1591	GBM	NON G-CIMP	16.9	1	Classical	low
HF1316	9.5292	Astrocytoma		6.8	1		high
HF1318	9.2256	GBM	NON G-CIMP	7.6	1	Proneural	high
HF1325	8.8659	Astrocytoma		83.3			low
HF1334	8.27	Astrocytoma		114.1	1		low
HF1338	8.0922	GBM	NON G-CIMP	5.8	1	Proneural	low
HF1344	9.3229	Astrocytoma		8.8	1		high
HF1345	9.5831	Astrocytoma		82.3			high
HF1356	9.2664	GBM	NON G-CIMP	13.3	1	Mesenchymal	high
HF1357	8.5273	Oligodendroglioma		30.4	1		low
HF1381	8.3934	Astrocytoma		134.3			low
HF1382	8.7515	GBM	NON G-CIMP	47.6	1	Classical	low
HF1397	9.2335	GBM	NON G-CIMP	29.6	1	Mesenchymal	high
HF1407	9.8545	Astrocytoma		5.1	1		high
HF1409	10.0624	Astrocytoma		12.5	1		high
HF1442	8.3372	Astrocytoma		46.5	1		low
HF1458	8.6523	Oligodendroglioma		8.7	1		low
HF1469	8.8279	GBM	NON G-CIMP	21.9	1	Proneural	low
HF1475	8.8489	Astrocytoma		31.3	1		low
HF1487	9.6952	Oligodendroglioma		9.8	1		high
HF1489	8.9556	Astrocytoma		67.3	1		low
HF1490	8.7537	Astrocytoma		3.9	1		low
HF1492	8.4674	GBM	NON G-CIMP	2.2	1	Proneural	low
HF1493	9.079	Oligodendroglioma		41.3	1		high
HF1494	8.8409	Astrocytoma		33.6	1		low
HF1502	8.6562	Oligodendroglioma		6.3	1		low
HF1509	9.0404	GBM	NON G-CIMP	2.7	1	Classical	high
HF1511	8.7254	Astrocytoma		55.8	1		low
HF1517	9.1414	GBM	NON G-CIMP	8.2	1	Classical	high
HF1534	9.3703	GBM	NON G-CIMP	7.7	1	Classical	high
HF1538	8.9067	GBM	NON G-CIMP	3.2	1	Mesenchymal	low
HF1540	9.2649	GBM	NON G-CIMP	10.1	1	Classical	high
HF1551	9.0407	Astrocytoma		69.9			high
HF1568	8.9644	Astrocytoma		42	1		low
HF1581	9.5836	Astrocytoma		0.2	1		high
HF1585	8.6088	GBM	NON G-CIMP	19.7	1	Mesenchymal	low
HF1587	8.8999	Astrocytoma		74.2			low
HF1588	8.7862	Astrocytoma		74.2			low
HF1589	9.0949	GBM	NON G-CIMP	3.3	1	Classical	high
HF1606	8.7902	Astrocytoma		72.6			low
HF1608	9.1654	GBM	NON G-CIMP	7.8	1	Classical	high
HF1613	9.3072	Astrocytoma		65.9	1		high
HF1618	8.8962	GBM	NON G-CIMP	2.3	1	Classical	low
HF1628	8.7546	GBM	NON G-CIMP	14.4	1	Classical	low
HF1640	8.0233	GBM	NON G-CIMP	5.4	1	Proneural	low
HF1667	8.4232	GBM	NON G-CIMP	2.4	1	Proneural	low
HF1671	8.0812	GBM	NON G-CIMP	13.1	1	Proneural	low
HF1677	9.0305	Astrocytoma		62.6			high
HF1702	9.4386	Oligodendroglioma		5.3	1		high
HF1708	9.0319	Astrocytoma		66.8			high
MD508984	9.5133	Oligodendroglioma		22	1		high
MD545226	8.1749	GBM	G-CIMP	36.8	1	Proneural	low
MD548457	8.2393	Astrocytoma			1		low
MD549279	9.2549	Oligodendroglioma		187.2			high
MD550239	9.2212	Astrocytoma		15.1	1		high
MD550715	7.8662	Astrocytoma		31.6			low
MD552910	9.0516	Unknown		27	1		high
MD554082	8.9188	Astrocytoma		27.2	1		low
MD602958	9.8395	GBM	NON G-CIMP	17.9	1	Mesenchymal	high
MD607103	9.6694	GBM	NON G-CIMP	11.7	1	Mesenchymal	high
MD607216	9.0463	GBM	NON G-CIMP	10.9	1	Mesenchymal	high
MD608660	10.3091	GBM	NON G-CIMP	3.6	1	Classical	high
MD621233	8.6728	GBM	G-CIMP	7.8	1	Proneural	low
